# Supplementary material for: Genetically Encoded Fluorescence Resonance Energy Transfer Biosensor for Live-Cell Visualization of Lamin A Phosphorylation at Serine 22
Source: Biomater Res. 2024 Oct 22;28:0091. doi: 10.34133/bmr.0091 (PMC11494032; doi:10.34133/bmr.0091)
Supplement: Supplementary 1 — Figs. S1 to S5 Table S1 Movie S1 [file bmr.0091.f1.zip]

Archive with 2 entries (2 files):
- clean SI version-final.doc
- Movie S1.mp4
